# Supplementary material for: Nested retrotransposition in the East Asian mouse genome causes the classical nonagouti mutation
Source: Commun Biol. 2019 Aug 2;2:283. doi: 10.1038/s42003-019-0539-7 (PMC6677723; doi:10.1038/s42003-019-0539-7)
Supplement: Supplementary file 3 — Supplementary Data 1 [file 42003_2019_539_MOESM3_ESM.xlsx]

## Sheet: Sheet1
							Element information				Highly conserved region of pol
	Name	Fullname	Gropu	Data source	Accession number	Repbase name	From [nt]	To [nt]	Orientation	Length [nt]	From [nt]	To [nt]	Length [nt]
	ALV	Avian leukosis virus	α	NCBI	M37980	N/A	1	7286	+	7286	2561	3277	717
	BaEV	Baboon endogenous virus	γ	NCBI	D10032	N/A	1	8507	+	8507	3139	3870	732
	ENTV	Ovine enzootic nasal tumour virus	β3	NCBI	Y16627	N/A	1	7434	+	7434	2930	3649	720
	FeLV	Feline leukemia virus	γ	NCBI	M18247	N/A	1	8440	+	8440	2970	3701	732
	GaLV	Gibbon ape leukemia virus	γ	NCBI	M26927	N/A	1	8088	+	8088	2731	3462	732
	GgERV-K10	Grampus griseus Endogenous Retrovirus-1-related element	α	Repbase	N/A	GGERVK10	1	7076	+	7076	2661	3377	717
	gypsy	Drosophila melanogaster gypsy transposable element	Erranti	NCBI	AF033821	N/A	1	7469	+	7469	2681	3394	714
	HERV-K10	Human endogenous retrovirus	β-like	NCBI	M14123	N/A	1	9179	+	9179	3989	4708	720
	HIV-1	Human immunodeficiency virus 1	Lenti	NCBI	AH002345	N/A	1	9524	+	9524	2566	3297	732
	HTLV-I	Human T-lymphotropic virus 1	δ	NCBI	NC001436	N/A	1	8507	+	8507	2230	2958	729
	JSRV	Jaagsiekte sheep retrovirus	β3	NCBI	M80216	N/A	1	7462	+	7462	2934	3653	720
	KoRV	Koala retrovirus	γ	NCBI	AF151794	N/A	1	8431	+	8431	3064	3795	732
	M_murinus_ERV-β4_AC145758	M_murinus_ERV-β4_AC145758	β4	NCBI	AC145758	N/A	221588	228290	+	6703	3560	4279	720
	MaIAP	Syrian hamster intracisternal A particle	β-like	NCBI	M10134	N/A	1	7951	+	7951	3389	4108	720
	MDEV	Mus dunni endogenous virus	γ	NCBI	AF053745	N/A	1	8655	+	8655	2828	3556	729
	MIAP	Mus musculus intracisternal A-particle	β-like	NCBI	M17551	N/A	1	7096	+	7096	3137	3856	720
	MmERV	Mus musculus endogenous retrovirus	γ	NCBI	AC005743	RLTR6B_Mm, RLTR6I_MM	112341	121005	+	8665	3130	3858	729
	MmERV-K10c	MmERV-K10c	β-like	NCBI	NT_039617	MMERVK10C	3644588	3650815	+	6228	1628	2347	720
	MmERV-β1_NT_039714	MmERV-β1_NT_039714	β1	NCBI	NT_039714	N/A	479046	487686	+	8641	1519	2243	725
	MmERV-β4_AC102561	MmERV-β4_AC102561	β4	NCBI	AC102561	ERVB4_1_LTR_MM, ERVB4_1B_LTR_MM, ERVB4_1_I_MM	120969	130325	-	9357	3761	4475	715
	MmERV-β4_AC110500	MmERV-β4_AC110500	β4	NCBI	AC110500	ERVB4_2-LTR_MM, ERVB4_2-I_MM	51578	61150	-	9573	3772	4494	723
	MmERV-β4_AC124523	MmERV-β4_AC124523	β4	NCBI	AC124523	ERVB4_3-LTR_MM, ERVB4_3-I_MM	160591	170034	-	9444	3823	4542	720
	MmERV-β4_AL805955	MmERV-β4_AL805955	β4	NCBI	AL805955	ERVB4_1B_LTR_MM, ERVB4_1_I_MM	118292	127629	+	9338	3723	4442	720
	MmERV-β5_AC098708	MmERV-β5_AC098708	β5	NCBI	AC098708	ERVB5_1-LTR_MM, ERVB5_1-I_MM	41565	52493	+	10929	5180	6027	848
	MmIAPEYI	M.musculus containing IAPE-Y retrovirus	β-like	NCBI	X87638	N/A	1	8291	+	8291	3408	4126	719
	MMTV	Mouse mammary tumor virus	β2	NCBI	M15122	N/A	1	10125	+	10125	4286	5005	720
	MoMLV	Moloney murine leukemia virus	γ	NCBI	AF033811	N/A	1	8332	+	8332	2520	3251	732
	MPMV	Mason-Pfizer monkey virus	β6	NCBI	AF033815	N/A	1	8557	+	8557	3084	3803	720
	MusD	Mus musculus ETn-related retroelement Young MusD 1	β7	NCBI	BK001485	N/A	1	7477	+	7477	3213	3932	720
	PERV-A	Porcine endogenous retrovirus type A	γ	NCBI	AF435966	N/A	1	8751	+	8751	3186	3923	738
	PFV-1	Human foamy virus	ε	NCBI	Y07725	N/A	1	13242	+	13242	4261	4950	690
	Python_molorus_ERV	Python molurus endogenous retrovirus	β-like	NCBI	AF500296	N/A	1	7050	+	7050	2443	3165	723
	RSV	Rous sarcoma virus	α	NCBI	AF033808	N/A	1	9392	+	9392	2569	3285	717
	SERV	Simian endogenous retrovirus	β6	NCBI	U85505	N/A	1	8393	+	8393	3458	4177	720
	SMRV	Squirrel monkey retrovirus-H	β5	NCBI	M23385	N/A	1	8785	+	8785	3714	4433	720
	SNV	Spleen necrosis virus	γ	NCBI	DQ237902	N/A	1	1254	+	1254	148	879	732
	SRV-1	Simian SRV-1 type D retrovirus	β6	NCBI	M11841	N/A	1	8173	+	8173	3321	4040	720
	SRV-2	Simian retrovirus 2	β6	NCBI	M16605	N/A	1	7759	+	7759	3300	4019	720
	TvERV-D	Trichosurus vulpecula retrovirus	β4	NCBI	AF224725	N/A	1	9260	+	9260	3206	3925	720
	WDSV	Walleye dermal sarcoma virus	ε	NCBI	NC001867	N/A	1	12708	+	12708	3119	3826	708
